# Supplementary material for: Long non-coding RNA DSCAM-AS1 contributes to the tumorigenesis of cervical cancer by targeting miR-877-5p/ATXN7L3 axis
Source: Biosci Rep. 2020 Jan 3;40(1):BSR20192061. doi: 10.1042/BSR20192061 (PMC6944662; doi:10.1042/BSR20192061)
Supplement: Supplementary Table S1 [file BSR-2019-2061_supp1.xlsx]

## Sheet: Sheet1
Primers for qRT-PCR analyses
DSCAM-AS1 (F)	GATCGGGAAAGCCAACCA
DSCAM-AS1 (R)	TGGAGGAGGGACAGAGAAGG
miR-877-5p (F)	GTAGAGGAGATGGCGCAGG
miR-877-5p (R)	CTCTACAGCTATATTGCCAGCCAC
ATXN7L3 (F)	CAGGCACTTCTCCAGATGGG
ATXN7L3 (R)	CGGGCTTGGACATCTTTGGA
CBFA2T3 (F)	CAAACTGCTGCAGTGTGGTG
CBFA2T3 (R)	CCACTCACCAACAGCCATCA
GAPDH (F)	CCACAGTCCATGCCATCAC
GAPDH (R)	CGTTCAGCTCAGGGATGAC
U6 (F)	CTCGCTTCGGCAGCACA
U6 (R)	AACGCTTCACGAATTTGCGT
Primers for plasmid construction
sh-NC	CCGCGTAAAACTGACGTCAATTTTGCTCGAGCAAAATTGACGTCAGTTTTACTTTTTG
sh-DSCAM-AS1#1	CCGCCTCAAAACCACAACAACAACACTCGAGTGTTGTTGTTGTGGTTTTGAGTTTTTG
sh-DSCAM-AS1#2	CCGCGTTAACATTTGGTGTAATTTGCTCGAGCAAATTACACCAAATGTTAACTTTTTG
NC mimics	GAAAAGGGGAUGGCGCAGGG
miR-877-5p mimics	GUAGAGGAGAUGGCGCAGGG
